# Supplementary material for: Immune-Related Adverse Events of Cemiplimab Therapy in Advanced Cervical Cancer—Data from the Polish–Czech Cervical Cancer Immunotherapy Group (PCCIG-01) with a Review of the Literature
Source: Antibodies (Basel). 2026 May 18;15(3):42. doi: 10.3390/antib15030042 (PMC13214483; doi:10.3390/antib15030042)
Supplement: Supplementary file 1 [file antibodies-15-00042-s001.zip]

Archive with 1 entries (1 files):
- antibodies-4250997-supplementary.pdf
